# Supplementary material for: Genome-Wide Identification and Characterization of Aquaporins and Their Role in the Flower Opening Processes in Carnation (Dianthus caryophyllus)
Source: Molecules. 2018 Jul 29;23(8):1895. doi: 10.3390/molecules23081895 (PMC6222698; doi:10.3390/molecules23081895)
Supplement: Supplementary file 1 [file molecules-23-01895-s001.zip]

Archive with 9 entries (8 files):
- additional file/
- additional file/Figure S1.docx
- additional file/Figure S2.docx
- additional file/Figure S3.docx
- additional file/Supplementary Materials.docx
- additional file/Table S1.xlsx
- additional file/Table S2.xlsx
- additional file/Table S3.docx
- additional file/Table S4.xls
