# Supplementary material for: Genome-Wide Identification and Characterization of Aquaporins and Their Role in the Flower Opening Processes in Carnation (Dianthus caryophyllus)
Source: Molecules. 2018 Jul 29;23(8):1895. doi: 10.3390/molecules23081895 (PMC6222698; doi:10.3390/molecules23081895)
Supplement: Supplementary file 1 [file molecules-23-01895-s001.zip › additional file/Table S2.xlsx]

## Sheet: Sequence verification 
Gene	Primers(5’-3’)
DcaTIP2;1-F	ATGGTGAAGTTGTGTATAGGAAGCTTTG
DcaTIP2;1-R	TCAGGGATAAGCATCAGAATTCGG
DcaNIP4;1-F	ATGGGTGAAATTGCAAGGGAAAATG
DcaNIP4;1-R	TTAACGCCTGCTAACAGAAGAGCCT
DcaPIP2;6-F	TGTGAAACGAAGCAAACAAAATGAC
DcaPIP2;6-R	ATTTACACCCACCCGTACACAGAAC
DcaPIP1;3-F	GCACACCCTCATCATCCCACAC
DcaPIP1;3-R	GCGGCACAAATTAAACAACACTCT
DcaPIP2;1-F	GAAAATACACATATACACTCCTC
DcaPIP2;1-R	CCCGAAAATGCAATAAAAACTAAA
DcaPIP2;2-F	CAATTAATCACAATGACAAAGGAAG
DcaPIP2;2-R	TTACTACGGAATGATCCAAGAGC
DcaPIP2;3-F	AACAAACAAACCATTTCTAAACCCT
DcaPIP2;3-R	ACCATAACATGCTTCAATTCGG
DcaPIP2;4-F	AGAACTCAAACAATGACAAAAGATG
DcaPIP2;4-R	ATAAAACTGCAAAGCAAACCCAC
DcaPIP2;5-F	AAACCAAACATTTCCAAGCACA
DcaPIP2;5-R	CAATCAATTCAACGGGGTCTTC
DcaTIP1;3-F	CCAAGAAGGCTAGAGTTGTTAAGAA
DcaTIP1;3-R	GCCAAGTTTTACAAGCATTCACC
DcaTIT1;4-F	AGTGGAGAGTTGAGAAAGCCATACC
DcaTIT1;4-R	GCGATAATTTAACATCATAACACCCAT
DcaTIP2;2-F	ATGGCAATAGCCTTTGGTAGAT
DcaTIP2;2-R	ATTCATAAGGGTAGAAACATCAAAC

## Sheet: qRT-PCR
Gene	F(5’-3’)	R(5’-3”)
DcaPIP1;1	ACTAGGAGCAAACAAGTACTCAGAG	GCTCAAACAGCGGCGCG
DcaPIP1;2	GCGGTGTTTTTGGTCCATTTGG	CTGCTACCAGATTTGAAGGG
DcaPIP1;3	ATGGAGGGTAAAGAAGAAGATGT	GCAGGAGGCGGCTCTTTG
DcaPIP2;1	AGAAGGGCAACACCAGCAAC	TTTCAGCTCACCCATGTCCA
DcaPIP2;2	GGGACACTTACCATAACATAACATACA	CTTCCCACTATGGTGCACTTCA
DcaPIP2;3	AACGTGTAATGGTCGTGATTATCAC	TATCCTTCTCACCAACTTCATATTC
DcaPIP2;4	AGACTGATCTTAACGCCGGTGG	TATGTGCCCTCCTGAGATACCG
DcaPIP2;5	GTCTGAAGACCCCGTTGAATT	GACGTTAAATTGGACAGAATGAAA
DcaPIP2;6	CCGTCATCTATCATCAATACATCTT	TTCAGATGATCGTCGCAAACA
DcaTIP1;1	CCTGGGACAACCATTGGGTTT	TTAAGCCGATGAAGGAAGCTC
DcaTIP1;2	GGACTTGGACTCATCATTGGGTTTA	TTGGTGTGGATAATCAGCAATATAA
DcaTIP1;3	TTGGGACAACCACTGGGTTTACT	TCAACGAGCAGACGAGGGA
DcaTIP1;4	TGGTCGCCCAGAGGAGG	CCAGAACCCTCGCCAGC
DcaTIP2;1	CGATTTGGCCCAAAGTTGGA	GGATAAGCATCAGAATTCGGG
DcaTIP2;2	CGTAGCCAGTGGTGATTTTCAAGAC	GTAGTCATTAGAAAGTGGAGCATGG
DcaTIP3;1	GACACTGACGCTCCCACGG	GACTCGCTGCCACTGCTGC
DcaTIP3;23	GTGTCGAGACTCCAACGGG	TGCTGCAAATAACCCAAACG
DcaTIP4;1	TGGTTGACCCAAAGAAAGG	CATAGACGCAGCCGAGAAAA
DcaTIP5;1	TGGGGCAGCCGCAGTAG	CTCCGTCACACTGAGAATCCG
DcaNIP4;1	TCTGATTCGATTCACCAACAAGC	AGAGCCTTTAGCCTTGAGGAATG
DcaNIP5;1	AGTCACTGATTGGAAATGCCG	TCAAGTGAGCACCCGATATGTG
DcaNIP5;2	CAGTGTTGGACAGGCTTTTG	ATGCCTGCTAATTCTCCAACC
DcaNIP6;1	CGATACTAGGGGCGCTCTGT	ACATTCACCTCCTAAAACTCACAAC
DcaNIP6;2	CCTCGTTCCTCCTCAAGTGG	CAAACTCAAGAATGAAAGCCTGT
DcaNIP6;3	TTGAAATCACACAAAACCAAAGAGA	TGAACGGCCATTTTCGACG
DcaSIP1;1	GTGTACTGGATATGTCCCTTCATTG	AGTCAGCCTTCTTGTTCTTAGGAGC
DcaSIP2;1	GCCTTTCCAAACTTACCC	CGTGCTCCTTAGTTATGTGAT
DcaSIP2;2	GTCAGGCTCCTCATTTACAC	CAGGTCAGAACCGAGAACA
DcaXIP1;1	CCTAATGGCCCGACTACTTTC	TCCCGATGATCGAGCACA
DcaGAPDH	CGGAAAGTTGACTGGTATGGC	CATCCTCGGTGTAGCCCAAAAT

## Sheet: Semi-qRTPCR
Gene	Primers(5’-3’)
DcaPIP1;3-F	TGGATCTTCTGGGTGGGACC
DcaPIP1;3-R	GCGGCACAAATTAAACAACACTCTA
DcaPIP2;2-F	AGTGGGAAGCCCTATGTGGAC
DcaPIP2;2-R	CCAGTTTGTTTCTTGTGACCGA
DcaPIP2;5-F	ACCGACCCTAAACGAAGTGCT
DcaPIP2;5-R	GCCGACCCAGAAGATCCAGT
DcaTIP1;4-F	TTACCCCTTTCGACGATGCC
DcaTIP1;4-R	GAGATAAACTCCGCCAGACCC
DcaTIP2;2-F	GCTTCTTGGTGCTGTTGCTGG
DcaTIP2;2-R	TGTAGACGAGGGCGAATGTGA
DcaGAPDH-F	CGGAAAGTTGACTGGTATGGC
DcaGAPDH-R	CATCCTCGGTGTAGCCCAAAAT
