# Supplementary material for: Genome-Wide Identification and Characterization of Aquaporins and Their Role in the Flower Opening Processes in Carnation (Dianthus caryophyllus)
Source: Molecules. 2018 Jul 29;23(8):1895. doi: 10.3390/molecules23081895 (PMC6222698; doi:10.3390/molecules23081895)
Supplement: Supplementary file 1 [file molecules-23-01895-s001.zip › additional file/Table S4.xls]

## Sheet: gene1
Gene	MB_St1	MB_St2	MB_St3	MR_St1	MR_St2	MR_St3	MR_St4	MOR_St1	MOR_St2	MOR_St3	MOR_St4
DcaNIP5;1	4.32895	1.62146	2.3018	3.5176	3.69089	2.58415	3.31005	5.58013	3.33509	0.909638	3.1263
DcaNIP5;2	1.13242	0.24785	0	0.545613	2.21413	0.556771	0.726433	1.08456	0.265532	0.282918	0.327625
DcaNIP6;1	30.4528	10.798	3.21491	14.6634	13.5533	5.25316	3.54192	21.3376	17.4324	10.68	5.8083
DcaNIP6;2	0.230308	10.3698	5.14355	0	4.91959	0	4.08812	2.80226	5.80041	33.5167	4.20923
DcaNIP6;3	4.56639	2.84831	3.06536	11.4541	4.0798	6.55464	3.74405	6.63663	5.74946	6.23625	3.75864
DcaPIP1;1	148.964	245.119	238.873	207.604	316.992	305.738	308.078	138.431	212.953	206.818	160.746
DcaPIP1;2	350.243	119.814	132.037	1.89609	1.51359	0	0.803907	140.056	97.8801	53.857	59.8491
DcaPIP1;3	425.852	174.964	291.496	289.519	130.372	155.745	204.671	385.57	480.897	346.999	250.892
DcaPIP2;1	0.0765927	1.01726	9.69966	388.716	248.92	356.636	345.031	19.0943	2.60254	4.59313	4.83001
DcaPIP2;2	19.6884	34.8329	46.0323	35.6411	33.3194	41.9277	57.881	76.3373	120.588	92.6509	55.8488
DcaPIP2;3	7.06589	9.34501	28.3176	1.28727	24.0079	0	0.842209	3.08818	5.14341	5.15319	2.96788
DcaPIP2;4	0.4199	0	0	0	0	4.26579	7.98586	0	0	0	3.80249
DcaPIP2;5	58.0088	21.4356	22.034	24.6602	28.1487	10.8012	13.9175	61.0713	43.5132	18.4029	14.7028
DcaSIP1;1	62.1202	63.2248	68.8602	63.5585	37.0418	95.734	77.94	42.4562	53.7988	64.7923	107.576
DcaSIP2;2	3.6645	3.48558	2.67978	4.07123	2.94052	9.62787	12.1117	10.5858	11.1873	3.30056	4.10674
DcaTIP1;1	1.70436	0.378436	0	0	0	0	0	1.28902	1.44667	0.221642	0
DcaTIP1;2	0	0	0.253131	0	0	0	0	0	0	0	0
DcaTIP1;3	0	0	0	0	0	0	0	0	0	0	0
DcaTIP1;4	326.345	183.258	263.96	489.35	318.112	175.729	310.672	478.173	401.289	217.616	252.571
DcaTIP2;2	961.271	398.711	224.456	1593.13	1021.09	892.512	880.357	5064.5	2949.49	3371.98	1674.56
DcaTIP3;1	0	0	0	0	0	0	0	0.764389	0.371685	0	0.223106
DcaTIP3;2	0	0	0	0	0.554019	0	0	0	0.191398	0	0
DcaTIP3;3	0	0	0	0	0	0	0	0	0	0	0
DcaTIP4;1	105.687	24.1487	8.77652	231.045	68.6558	10.4726	12.3999	279.158	203.998	103.344	16.3558
DcaTIP5;1	0.211884	0	0	0	0	0	0	0	0	0	0
DcaXIP1;1	0	0	0	0	0	0	0	0.161903	0	0	0
